# Supplementary material for: Duplication and diversification of lectin receptor-like kinases (LecRLK) genes in soybean
Source: Sci Rep. 2018 Apr 12;8:5861. doi: 10.1038/s41598-018-24266-6 (PMC5897391; doi:10.1038/s41598-018-24266-6)
Supplement: Supplementary file 1 — Dataset 1 [file 41598_2018_24266_MOESM1_ESM.xlsx]

## Sheet: G-type
Supplemental Figure S1 Motifs identified by MEME analysis

## Sheet: L-type
																缺红的
