# Supplementary material for: Duplication and diversification of lectin receptor-like kinases (LecRLK) genes in soybean
Source: Sci Rep. 2018 Apr 12;8:5861. doi: 10.1038/s41598-018-24266-6 (PMC5897391; doi:10.1038/s41598-018-24266-6)
Supplement: Supplementary file 2 — Dataset 2 [file 41598_2018_24266_MOESM2_ESM.xls]

## Sheet: G-type
Supplemental Table S1 Ka, Ks and Ka/Ks values of GmLecRLK gene pairs that originated from segmental duplication.
LOCUS_1	LOCUS_2	Ka	Ks	Ka/Ks
Glyma.01G117900	Glyma.03G054900	0.0467	0.1149	0.40644
Glyma.02G182200	Glyma.03G138400	0.1907	0.6433	0.29644
Glyma.02G182200	Glyma.10G100600	0.0329	0.1267	0.259669
Glyma.02G075600	Glyma.16G157400	0.0674	0.1983	0.339889
Glyma.02G075600	Glyma.20G173600	0.2169	0.8905	0.243571
Glyma.03G138400	Glyma.10G100600	0.1901	0.6475	0.293591
Glyma.03G079500	Glyma.16G093900	0.0481	0.1601	0.300437
Glyma.04G066700	Glyma.06G068100	0.0315	0.1511	0.208471
Glyma.04G066700	Glyma.14G116500	0.1813	0.6698	0.270678
Glyma.04G066700	Glyma.17G211200	0.1784	0.6634	0.268918
Glyma.06G068100	Glyma.14G116500	0.1756	0.7023	0.250036
Glyma.06G068100	Glyma.17G211200	0.1735	0.676	0.256657
Glyma.10G228900	Glyma.20G164200	0.0253	0.1298	0.194915
Glyma.13G248900	Glyma.13G284100	0.4471	0
Glyma.13G248900	Glyma.15G065100	0.0413	0.1258	0.328299
Glyma.13G249000	Glyma.15G064900	0.1023	0.249	0.410843
Glyma.13G365400	Glyma.15G007800	0.0142	0.0855	0.166082
Glyma.14G116500	Glyma.17G211200	0.0334	0.1362	0.245228
Glyma.16G157400	Glyma.20G173600	0.2337	0.91	0.256813

## Sheet: L-type
LOCUS_1	LOCUS_2	Ka	Ks	Ka/Ks
Glyma.01G101000	Glyma.03G068600	0.0289	0.1227	0.235534
Glyma.01G101000	Glyma.11G220900	0.3272	0
Glyma.01G155600	Glyma.11G089100	0.0269	0.1585	0.169716
Glyma.02G172200	Glyma.09G110500	0.0309	0.1848	0.167208
Glyma.02G221900	Glyma.14G189100	0.0223	0.1521	0.146614
Glyma.03G051100	Glyma.07G154100	0.2183	0.6607	0.330407
Glyma.03G051100	Glyma.18G205000	0.217	0.6924	0.313403
Glyma.05G041300	Glyma.17G085000	0.0335	0.1899	0.176409
Glyma.06G292100	Glyma.12G114100	0.0311	0.1554	0.200129
Glyma.07G183900	Glyma.15G059200	0.2918	0.8489	0.343739
Glyma.07G135400	Glyma.18G185400	0.0219	0.1172	0.18686
Glyma.07G154100	Glyma.18G205000	0.0326	0.1304	0.25
Glyma.11G213100	Glyma.14G211200	0.139	0.7895	0.176061
Glyma.11G213100	Glyma.18G043500	0.0242	0.1472	0.164402
Glyma.13G238700	Glyma.15G074600	0.0237	0.1302	0.182028
Glyma.14G211200	Glyma.18G043500	0.1437	0.7552	0.190281
Glyma.20G072500	Glyma.U032400	0.0536	0.1835	0.292098
