# Supplementary material for: Duplication and diversification of lectin receptor-like kinases (LecRLK) genes in soybean
Source: Sci Rep. 2018 Apr 12;8:5861. doi: 10.1038/s41598-018-24266-6 (PMC5897391; doi:10.1038/s41598-018-24266-6)
Supplement: Supplementary file 3 — Dataset 3 [file 41598_2018_24266_MOESM3_ESM.xls]

## Sheet: G-type 
Supplemental Table S2 Distance of LecRLK genes
Glyma.12G140200.1
Glyma.06G262700.1	0.935705
Glyma.06G261900.4	0.93844	0.844049
Glyma.06G262000.1	0.949384	0.912449	0.924761
Glyma.06G262300.1	0.70041	0.829001	0.763338	0.924761
Glyma.06G262100.1	0.939808	0.820793	0.722298	0.931601	0.664843
Glyma.06G262400.1	0.932969	0.860465	0.883721	0.932969	0.829001	0.831737
Glyma.01G117900.1	0.939808	0.749658	0.709986	0.930233	0.731874	0.653899	0.859097
Glyma.03G05490.1	0.868673	0.912449	0.94528	0.942544	0.891929	0.932969	0.890561	0.923393
Glyma.06G261800	0.950752	0.956224	0.9658	0.956224	0.956224	0.95212	0.95896	0.948016	0.926129
Glyma.12G140300.1	0.865937	0.920657	0.926129	0.928865	0.923393	0.927497	0.934337	0.926129	0.932969	0.950752
Glyma.06G260900.1	0.937073	0.924761	0.74829	0.93844	0.928865	0.93844	0.949384	0.928865	0.932969	0.95212	0.926129
Glyma.06G261200	0.931601	0.94528	0.879617	0.956224	0.941176	0.744186	0.80301	0.93844	0.926129	0.939808	0.867305	0.956224
Glyma.06G261100.1	0.954856	0.93844	0.942544	0.942544	0.937073	0.916553	0.927497	0.93844	0.95896	0.932969	0.931601	0.949384	0.943912
Glyma.12G142100.1	0.868673	0.912449	0.94528	0.942544	0.891929	0.932969	0.890561	0.923393	0	0.926129	0.932969	0.932969	0.926129	0.95896
Glyma.13G284100.1	0.946648	0.935705	0.924761	0.863201	0.946648	0.939808	0.956224	0.937073	0.937073	0.932969	0.885089	0.946648	0.928865	0.922025	0.937073
Glyma.12G142300.1	0.950752	0.930233	0.932969	0.917921	0.937073	0.917921	0.931601	0.928865	0.927497	0.953488	0.909713	0.927497	0.928865	0.926129	0.927497	0.930233
Glyma.12G142200.1	0.946648	0.930233	0.932969	0.923393	0.934337	0.915185	0.928865	0.927497	0.926129	0.953488	0.908345	0.931601	0.930233	0.923393	0.926129	0.928865	0.0547196
Glyma.14G054500.1	0.934337	0.886457	0.919289	0.932969	0.919289	0.890561	0.935705	0.827633	0.906977	0.94528	0.937073	0.937073	0.931601	0.93844	0.906977	0.946648	0.871409	0.874145
Glyma.12G142400.1	0.949384	0.939808	0.948016	0.931601	0.93844	0.928865	0.937073	0.941176	0.911081	0.95896	0.924761	0.932969	0.949384	0.941176	0.911081	0.942544	0.22435	0.22435	0.830369
Glyma.06G258400.1	0.937073	0.943912	0.943912	0.749658	0.928865	0.937073	0.931601	0.946648	0.926129	0.916553	0.932969	0.941176	0.942544	0.909713	0.926129	0.943912	0.948016	0.948016	0.941176	0.946648
Glyma.06G258500.1	0.924761	0.885089	0.941176	0.920657	0.942544	0.926129	0.934337	0.937073	0.939808	0.942544	0.919289	0.890561	0.931601	0.749658	0.939808	0.942544	0.934337	0.934337	0.927497	0.932969	0.928865
Glyma.09G099200.1	0.934337	0.917921	0.927497	0.923393	0.949384	0.934337	0.937073	0.905609	0.928865	0.937073	0.934337	0.923393	0.93844	0.927497	0.928865	0.94528	0.927497	0.920657	0.922025	0.923393	0.943912	0.876881
Glyma.09G099100.1	0.939808	0.911081	0.923393	0.922025	0.941176	0.922025	0.934337	0.890561	0.912449	0.93844	0.939808	0.927497	0.949384	0.932969	0.912449	0.937073	0.894665	0.894665	0.886457	0.893297	0.946648	0.924761	0.23119
Glyma.06G258200.1	0.934337	0.941176	0.797538	0.920657	0.875513	0.870041	0.927497	0.879617	0.920657	0.946648	0.719562	0.924761	0.932969	0.946648	0.920657	0.934337	0.930233	0.930233	0.897401	0.900137	0.928865	0.934337	0.93844	0.922025
Glyma.06G258900.1	0.920657	0.934337	0.939808	0.939808	0.931601	0.935705	0.917921	0.939808	0.931601	0.931601	0.865937	0.805746	0.876881	0.937073	0.931601	0.930233	0.897401	0.896033	0.927497	0.919289	0.94528	0.876881	0.922025	0.931601	0.924761
Glyma.12G142800.1	0.94528	0.927497	0.927497	0.930233	0.891929	0.935705	0.922025	0.927497	0.932969	0.941176	0.920657	0.932969	0.932969	0.943912	0.932969	0.93844	0.916553	0.916553	0.928865	0.920657	0.948016	0.931601	0.927497	0.930233	0.930233	0.931601
Glyma.14G054300.1	0.934337	0.930233	0.852257	0.935705	0.887825	0.889193	0.922025	0.692202	0.943912	0.950752	0.939808	0.930233	0.857729	0.949384	0.943912	0.930233	0.897401	0.898769	0.878249	0.900137	0.949384	0.937073	0.932969	0.908345	0.889193	0.941176	0.935705
Glyma.06G257500.1	0.917921	0.909713	0.935705	0.935705	0.93844	0.924761	0.909713	0.917921	0.701778	0.937073	0.897401	0.930233	0.868673	0.939808	0.701778	0.931601	0.913817	0.916553	0.942544	0.928865	0.950752	0.956224	0.935705	0.922025	0.934337	0.880985	0.926129	0.943912
Glyma.12G143200.1	0.926129	0.922025	0.931601	0.917921	0.937073	0.94528	0.948016	0.932969	0.946648	0.941176	0.906977	0.931601	0.950752	0.931601	0.946648	0.882353	0.931601	0.931601	0.931601	0.924761	0.927497	0.93844	0.927497	0.931601	0.913817	0.919289	0.930233	0.916553	0.932969
Glyma.06G256400.1	0.916553	0.932969	0.935705	0.94528	0.919289	0.73461	0.935705	0.927497	0.924761	0.943912	0.941176	0.932969	0.737346	0.941176	0.924761	0.930233	0.946648	0.949384	0.942544	0.949384	0.932969	0.939808	0.928865	0.941176	0.931601	0.93844	0.928865	0.935705	0.924761	0.839945
Glyma.15G221800.1	0.942544	0.904241	0.917921	0.937073	0.935705	0.908345	0.920657	0.865937	0.937073	0.956224	0.926129	0.949384	0.93844	0.937073	0.937073	0.95212	0.917921	0.922025	0.852257	0.926129	0.941176	0.923393	0.891929	0.898769	0.916553	0.930233	0.937073	0.909713	0.928865	0.937073	0.930233
Glyma.06G257000.1	0.946648	0.941176	0.935705	0.943912	0.904241	0.941176	0.927497	0.917921	0.941176	0.953488	0.923393	0.928865	0.943912	0.942544	0.941176	0.942544	0.932969	0.934337	0.932969	0.931601	0.939808	0.934337	0.935705	0.935705	0.928865	0.93844	0.370725	0.930233	0.930233	0.845417	0.797538	0.942544
Glyma.12G143900.1	0.937073	0.928865	0.937073	0.934337	0.948016	0.932969	0.922025	0.932969	0.72093	0.93844	0.948016	0.934337	0.924761	0.95212	0.72093	0.941176	0.898769	0.900137	0.913817	0.896033	0.941176	0.943912	0.941176	0.897401	0.946648	0.937073	0.941176	0.808482	0.402189	0.939808	0.93844	0.905609	0.94528
Glyma.12G144100.1	0.842681	0.928865	0.939808	0.94528	0.942544	0.934337	0.926129	0.751026	0.905609	0.930233	0.901505	0.931601	0.932969	0.948016	0.905609	0.934337	0.953488	0.95212	0.924761	0.950752	0.939808	0.939808	0.927497	0.93844	0.939808	0.941176	0.920657	0.703146	0.930233	0.893297	0.911081	0.930233	0.904241	0.934337
Glyma.12G144400.1	0.839945	0.930233	0.94528	0.937073	0.906977	0.935705	0.911081	0.928865	0.852257	0.930233	0.870041	0.93844	0.931601	0.935705	0.852257	0.934337	0.956224	0.954856	0.731874	0.950752	0.935705	0.935705	0.912449	0.924761	0.953488	0.927497	0.930233	0.922025	0.926129	0.904241	0.901505	0.927497	0.911081	0.935705	0.729138
Glyma.06G257700.1	0.926129	0.946648	0.939808	0.93844	0.930233	0.943912	0.919289	0.942544	0.913817	0.942544	0.935705	0.956224	0.937073	0.95212	0.913817	0.935705	0.885089	0.887825	0.930233	0.868673	0.950752	0.934337	0.954856	0.956224	0.902873	0.93844	0.937073	0.930233	0.941176	0.930233	0.934337	0.926129	0.93844	0.934337	0.946648	0.941176
Glyma.06G256600.2	0.927497	0.935705	0.930233	0.94528	0.946648	0.923393	0.935705	0.75513	0.905609	0.946648	0.934337	0.931601	0.946648	0.953488	0.905609	0.923393	0.865937	0.865937	0.844049	0.849521	0.95896	0.93844	0.942544	0.939808	0.890561	0.942544	0.950752	0.630643	0.935705	0.923393	0.928865	0.904241	0.935705	0.909713	0.703146	0.923393	0.885089
Glyma.06G256700.1	0.95896	0.937073	0.867305	0.931601	0.891929	0.889193	0.93844	0.890561	0.943912	0.946648	0.927497	0.923393	0.942544	0.934337	0.943912	0.923393	0.834473	0.830369	0.900137	0.831737	0.950752	0.922025	0.729138	0.690834	0.887825	0.924761	0.943912	0.779754	0.953488	0.927497	0.93844	0.904241	0.941176	0.861833	0.941176	0.928865	0.943912	0.786594
Glyma.12G144500.1	0.916553	0.886457	0.926129	0.942544	0.927497	0.923393	0.917921	0.890561	0.900137	0.950752	0.937073	0.935705	0.948016	0.95212	0.900137	0.923393	0.915185	0.919289	0.807114	0.904241	0.954856	0.934337	0.934337	0.919289	0.871409	0.937073	0.928865	0.912449	0.904241	0.937073	0.931601	0.76197	0.939808	0.864569	0.932969	0.928865	0.879617	0.76197	0.890561
Glyma.12G145300.1	0.928865	0.935705	0.883721	0.937073	0.948016	0.942544	0.906977	0.928865	0.909713	0.953488	0.942544	0.906977	0.864569	0.949384	0.909713	0.923393	0.860465	0.863201	0.909713	0.838577	0.943912	0.913817	0.943912	0.931601	0.894665	0.942544	0.939808	0.804378	0.935705	0.937073	0.932969	0.917921	0.935705	0.930233	0.935705	0.932969	0.800274	0.792066	0.934337	0.835841
Glyma.13G283100.1	0.928865	0.932969	0.95212	0.960328	0.93844	0.744186	0.915185	0.956224	0.893297	0.937073	0.94528	0.93844	0.703146	0.953488	0.893297	0.934337	0.923393	0.923393	0.911081	0.906977	0.950752	0.931601	0.937073	0.924761	0.889193	0.927497	0.937073	0.930233	0.865937	0.954856	0.701778	0.922025	0.943912	0.867305	0.93844	0.94528	0.871409	0.880985	0.93844	0.829001	0.842681
Glyma.11G152200.1	0.935705	0.922025	0.756498	0.941176	0.934337	0.934337	0.844049	0.923393	0.915185	0.94528	0.905609	0.70725	0.839945	0.939808	0.915185	0.927497	0.923393	0.926129	0.948016	0.939808	0.932969	0.942544	0.911081	0.917921	0.919289	0.900137	0.923393	0.924761	0.876881	0.937073	0.930233	0.928865	0.932969	0.930233	0.904241	0.896033	0.93844	0.934337	0.93844	0.932969	0.906977	0.927497
Glyma.04G139100.1	0.942544	0.919289	0.911081	0.939808	0.922025	0.922025	0.927497	0.915185	0.932969	0.948016	0.941176	0.941176	0.919289	0.93844	0.932969	0.934337	0.668947	0.671683	0.934337	0.69357	0.943912	0.930233	0.919289	0.915185	0.935705	0.939808	0.930233	0.906977	0.872777	0.924761	0.928865	0.935705	0.937073	0.865937	0.934337	0.94528	0.906977	0.917921	0.912449	0.946648	0.861833	0.943912	0.941176
Glyma.13G283200.1	0.937073	0.941176	0.923393	0.932969	0.935705	0.906977	0.946648	0.935705	0.941176	0.932969	0.928865	0.941176	0.946648	0.937073	0.941176	0.942544	0.882353	0.878249	0.839945	0.886457	0.948016	0.932969	0.711354	0.692202	0.935705	0.937073	0.937073	0.867305	0.948016	0.939808	0.953488	0.889193	0.949384	0.878249	0.935705	0.920657	0.934337	0.850889	0.623803	0.889193	0.924761	0.941176	0.937073	0.931601
Glyma.12G143000.1	0.937073	0.943912	0.941176	0.930233	0.930233	0.931601	0.935705	0.934337	0.939808	0.953488	0.916553	0.946648	0.942544	0.937073	0.939808	0.93844	0.93844	0.939808	0.953488	0.937073	0.934337	0.928865	0.937073	0.928865	0.931601	0.912449	0.948016	0.930233	0.930233	0.931601	0.954856	0.935705	0.942544	0.923393	0.926129	0.942544	0.939808	0.931601	0.926129	0.948016	0.934337	0.946648	0.941176	0.94528	0.934337
Glyma.13G283400.1	0.917921	0.927497	0.943912	0.941176	0.930233	0.942544	0.878249	0.948016	0.926129	0.946648	0.891929	0.942544	0.849521	0.934337	0.926129	0.932969	0.928865	0.928865	0.930233	0.93844	0.949384	0.946648	0.941176	0.93844	0.948016	0.876881	0.920657	0.928865	0.826265	0.941176	0.939808	0.926129	0.931601	0.871409	0.924761	0.931601	0.927497	0.919289	0.937073	0.723666	0.922025	0.827633	0.878249	0.93844	0.924761	0.942544
Glyma.13G249000.1	0.941176	0.943912	0.949384	0.95212	0.941176	0.746922	0.901505	0.928865	0.909713	0.932969	0.956224	0.95896	0.756498	0.943912	0.909713	0.939808	0.942544	0.943912	0.924761	0.931601	0.943912	0.942544	0.924761	0.917921	0.880985	0.950752	0.954856	0.927497	0.883721	0.937073	0.752394	0.911081	0.950752	0.904241	0.93844	0.953488	0.894665	0.887825	0.941176	0.868673	0.887825	0.678523	0.876881	0.941176	0.920657	0.963064	0.891929
Glyma.13G249200.1	0.943912	0.887825	0.886457	0.934337	0.890561	0.886457	0.901505	0.880985	0.926129	0.95212	0.943912	0.941176	0.948016	0.94528	0.926129	0.930233	0.901505	0.897401	0.912449	0.905609	0.934337	0.943912	0.883721	0.886457	0.915185	0.931601	0.928865	0.950752	0.930233	0.932969	0.942544	0.913817	0.922025	0.930233	0.943912	0.950752	0.93844	0.904241	0.897401	0.74829	0.941176	0.94528	0.928865	0.920657	0.922025	0.926129	0.751026	0.939808
Glyma.15G064900.1	0.953488	0.928865	0.932969	0.943912	0.941176	0.926129	0.924761	0.937073	0.916553	0.961696	0.942544	0.950752	0.891929	0.930233	0.916553	0.934337	0.932969	0.931601	0.889193	0.926129	0.94528	0.928865	0.920657	0.919289	0.868673	0.943912	0.946648	0.905609	0.844049	0.927497	0.939808	0.752394	0.942544	0.861833	0.941176	0.950752	0.900137	0.883721	0.937073	0.838577	0.868673	0.808482	0.916553	0.871409	0.923393	0.926129	0.861833	0.72093	0.904241
Glyma.13G249300.1	0.937073	0.889193	0.898769	0.930233	0.890561	0.879617	0.890561	0.897401	0.934337	0.93844	0.943912	0.946648	0.927497	0.934337	0.934337	0.953488	0.865937	0.864569	0.93844	0.878249	0.93844	0.93844	0.937073	0.930233	0.931601	0.93844	0.93844	0.942544	0.941176	0.931601	0.924761	0.946648	0.935705	0.946648	0.949384	0.941176	0.874145	0.930233	0.939808	0.941176	0.880985	0.932969	0.912449	0.876881	0.937073	0.941176	0.916553	0.886457	0.867305
Glyma.15G065100.1	0.942544	0.953488	0.924761	0.924761	0.941176	0.874145	0.93844	0.898769	0.924761	0.948016	0.946648	0.930233	0.939808	0.937073	0.924761	0.930233	0.868673	0.863201	0.852257	0.870041	0.928865	0.920657	0.928865	0.909713	0.919289	0.917921	0.95212	0.900137	0.935705	0.917921	0.937073	0.909713	0.95212	0.891929	0.942544	0.934337	0.891929	0.902873	0.885089	0.916553	0.865937	0.917921	0.931601	0.917921	0.839945	0.943912	0.942544	0.926129	0.919289
Glyma.13G248900.1	0.934337	0.882353	0.927497	0.939808	0.934337	0.931601	0.932969	0.880985	0.93844	0.94528	0.912449	0.937073	0.930233	0.94528	0.93844	0.954856	0.934337	0.93844	0.875513	0.931601	0.934337	0.932969	0.880985	0.886457	0.893297	0.928865	0.93844	0.902873	0.949384	0.871409	0.931601	0.842681	0.943912	0.923393	0.920657	0.94528	0.913817	0.896033	0.915185	0.850889	0.901505	0.905609	0.95212	0.941176	0.920657	0.943912	0.939808	0.902873	0.901505
Glyma.08G060800.1	0.920657	0.885089	0.923393	0.912449	0.916553	0.919289	0.920657	0.916553	0.934337	0.943912	0.900137	0.923393	0.94528	0.937073	0.934337	0.913817	0.942544	0.941176	0.93844	0.950752	0.928865	0.872777	0.885089	0.880985	0.930233	0.931601	0.935705	0.942544	0.95212	0.931601	0.932969	0.934337	0.932969	0.93844	0.934337	0.934337	0.935705	0.937073	0.930233	0.920657	0.924761	0.941176	0.931601	0.932969	0.931601	0.923393	0.937073	0.930233	0.913817
Glyma.08G061000.1	0.926129	0.902873	0.890561	0.912449	0.904241	0.916553	0.923393	0.896033	0.93844	0.950752	0.920657	0.934337	0.941176	0.924761	0.93844	0.917921	0.931601	0.928865	0.927497	0.932969	0.93844	0.928865	0.908345	0.909713	0.926129	0.924761	0.941176	0.939808	0.932969	0.718194	0.93844	0.941176	0.941176	0.946648	0.937073	0.930233	0.937073	0.928865	0.935705	0.94528	0.942544	0.949384	0.93844	0.923393	0.939808	0.939808	0.930233	0.941176	0.894665
Glyma.16G093900.2	0.949384	0.932969	0.930233	0.926129	0.942544	0.932969	0.934337	0.942544	0.949384	0.953488	0.939808	0.94528	0.954856	0.935705	0.949384	0.939808	0.924761	0.927497	0.941176	0.919289	0.932969	0.941176	0.932969	0.935705	0.935705	0.927497	0.937073	0.946648	0.948016	0.935705	0.950752	0.946648	0.923393	0.946648	0.946648	0.94528	0.941176	0.930233	0.923393	0.928865	0.939808	0.941176	0.926129	0.935705	0.934337	0.930233	0.942544	0.937073	0.922025
Glyma.03G079500.1	0.904241	0.943912	0.923393	0.937073	0.932969	0.915185	0.927497	0.928865	0.934337	0.942544	0.902873	0.931601	0.923393	0.948016	0.934337	0.937073	0.879617	0.882353	0.880985	0.891929	0.95212	0.926129	0.931601	0.924761	0.928865	0.932969	0.931601	0.908345	0.93844	0.948016	0.935705	0.792066	0.939808	0.919289	0.930233	0.854993	0.937073	0.923393	0.909713	0.915185	0.917921	0.922025	0.915185	0.924761	0.922025	0.928865	0.93844	0.931601	0.939808
Glyma.13G248500.1	0.93844	0.95212	0.934337	0.946648	0.935705	0.928865	0.939808	0.934337	0.942544	0.934337	0.932969	0.941176	0.941176	0.937073	0.942544	0.93844	0.927497	0.926129	0.931601	0.922025	0.942544	0.934337	0.931601	0.93844	0.935705	0.930233	0.909713	0.923393	0.930233	0.935705	0.928865	0.932969	0.920657	0.926129	0.950752	0.93844	0.948016	0.941176	0.941176	0.935705	0.939808	0.939808	0.941176	0.937073	0.935705	0.949384	0.926129	0.931601	0.931601
Glyma.13G248700.1	0.935705	0.934337	0.930233	0.935705	0.923393	0.941176	0.926129	0.932969	0.904241	0.935705	0.908345	0.913817	0.953488	0.93844	0.904241	0.931601	0.886457	0.883721	0.920657	0.897401	0.939808	0.928865	0.74145	0.73461	0.950752	0.93844	0.956224	0.916553	0.928865	0.949384	0.942544	0.911081	0.949384	0.909713	0.927497	0.872777	0.935705	0.942544	0.718194	0.923393	0.923393	0.935705	0.927497	0.916553	0.731874	0.935705	0.941176	0.941176	0.928865
Glyma.08G352100.2	0.915185	0.928865	0.932969	0.915185	0.927497	0.919289	0.919289	0.902873	0.941176	0.934337	0.927497	0.924761	0.930233	0.953488	0.941176	0.941176	0.939808	0.943912	0.913817	0.942544	0.928865	0.901505	0.911081	0.942544	0.889193	0.942544	0.946648	0.908345	0.928865	0.941176	0.924761	0.926129	0.94528	0.954856	0.94528	0.941176	0.917921	0.891929	0.943912	0.883721	0.909713	0.919289	0.923393	0.897401	0.926129	0.932969	0.927497	0.902873	0.946648
Glyma.08G352300.1	0.894665	0.942544	0.923393	0.932969	0.931601	0.924761	0.942544	0.932969	0.94528	0.956224	0.885089	0.928865	0.942544	0.941176	0.94528	0.932969	0.912449	0.913817	0.904241	0.908345	0.93844	0.939808	0.937073	0.927497	0.911081	0.924761	0.927497	0.906977	0.928865	0.950752	0.948016	0.930233	0.93844	0.922025	0.930233	0.909713	0.935705	0.926129	0.909713	0.939808	0.928865	0.932969	0.928865	0.923393	0.887825	0.943912	0.93844	0.935705	0.931601
Glyma.08G352200.1	0.924761	0.941176	0.920657	0.930233	0.941176	0.927497	0.891929	0.94528	0.941176	0.946648	0.901505	0.934337	0.905609	0.93844	0.941176	0.934337	0.891929	0.887825	0.919289	0.889193	0.924761	0.924761	0.931601	0.920657	0.930233	0.919289	0.946648	0.911081	0.937073	0.942544	0.94528	0.924761	0.956224	0.915185	0.946648	0.920657	0.932969	0.932969	0.891929	0.922025	0.934337	0.911081	0.911081	0.920657	0.920657	0.935705	0.913817	0.902873	0.931601
Glyma.13G248800.1	0.942544	0.934337	0.964432	0.928865	0.937073	0.953488	0.943912	0.95212	0.93844	0.937073	0.941176	0.939808	0.953488	0.943912	0.93844	0.930233	0.917921	0.916553	0.912449	0.905609	0.941176	0.932969	0.948016	0.94528	0.937073	0.934337	0.927497	0.95212	0.93844	0.919289	0.93844	0.946648	0.928865	0.931601	0.930233	0.928865	0.915185	0.916553	0.942544	0.920657	0.900137	0.937073	0.935705	0.906977	0.916553	0.909713	0.937073	0.941176	0.934337
Glyma.15G065200.1	0.937073	0.901505	0.928865	0.911081	0.927497	0.928865	0.934337	0.916553	0.930233	0.950752	0.941176	0.923393	0.949384	0.926129	0.930233	0.923393	0.919289	0.916553	0.915185	0.922025	0.927497	0.916553	0.95212	0.949384	0.917921	0.939808	0.931601	0.927497	0.931601	0.934337	0.934337	0.937073	0.942544	0.930233	0.930233	0.926129	0.939808	0.935705	0.946648	0.922025	0.932969	0.941176	0.927497	0.948016	0.943912	0.919289	0.941176	0.946648	0.922025
Glyma.07G188800.1	0.942544	0.937073	0.934337	0.935705	0.941176	0.935705	0.941176	0.923393	0.950752	0.928865	0.946648	0.917921	0.941176	0.942544	0.950752	0.906977	0.911081	0.909713	0.912449	0.889193	0.949384	0.926129	0.94528	0.93844	0.924761	0.906977	0.937073	0.909713	0.924761	0.937073	0.939808	0.930233	0.934337	0.911081	0.949384	0.93844	0.927497	0.922025	0.902873	0.911081	0.923393	0.915185	0.953488	0.94528	0.883721	0.930233	0.926129	0.926129	0.932969
Glyma.08G060500.1	0.939808	0.937073	0.935705	0.941176	0.924761	0.930233	0.934337	0.94528	0.931601	0.930233	0.937073	0.924761	0.927497	0.93844	0.931601	0.94528	0.94528	0.94528	0.937073	0.94528	0.943912	0.94528	0.942544	0.937073	0.937073	0.93844	0.934337	0.950752	0.934337	0.94528	0.931601	0.939808	0.934337	0.93844	0.941176	0.924761	0.939808	0.949384	0.946648	0.935705	0.954856	0.941176	0.928865	0.937073	0.949384	0.939808	0.93844	0.926129	0.942544
Glyma.12G198100.1	0.931601	0.920657	0.93844	0.927497	0.928865	0.930233	0.946648	0.93844	0.948016	0.928865	0.939808	0.950752	0.949384	0.94528	0.948016	0.932969	0.900137	0.900137	0.934337	0.915185	0.95212	0.901505	0.922025	0.926129	0.949384	0.94528	0.937073	0.926129	0.939808	0.943912	0.926129	0.923393	0.920657	0.931601	0.93844	0.943912	0.937073	0.942544	0.927497	0.917921	0.930233	0.934337	0.941176	0.922025	0.905609	0.923393	0.932969	0.909713	0.927497
Glyma.12G198000.1	0.930233	0.912449	0.931601	0.917921	0.934337	0.939808	0.942544	0.932969	0.937073	0.937073	0.941176	0.953488	0.935705	0.937073	0.937073	0.930233	0.912449	0.912449	0.934337	0.919289	0.949384	0.906977	0.924761	0.927497	0.949384	0.956224	0.930233	0.912449	0.934337	0.946648	0.934337	0.934337	0.931601	0.920657	0.937073	0.93844	0.943912	0.939808	0.930233	0.916553	0.916553	0.926129	0.928865	0.919289	0.905609	0.924761	0.93844	0.902873	0.931601
Glyma.13G303800.1	0.931601	0.896033	0.916553	0.917921	0.924761	0.916553	0.916553	0.926129	0.935705	0.919289	0.937073	0.926129	0.942544	0.934337	0.935705	0.939808	0.931601	0.931601	0.941176	0.934337	0.941176	0.898769	0.924761	0.930233	0.942544	0.939808	0.924761	0.937073	0.931601	0.954856	0.928865	0.934337	0.919289	0.934337	0.927497	0.931601	0.954856	0.924761	0.932969	0.913817	0.932969	0.915185	0.919289	0.935705	0.948016	0.942544	0.917921	0.912449	0.912449
Glyma.12G103700.1	0.941176	0.932969	0.939808	0.960328	0.934337	0.931601	0.931601	0.94528	0.942544	0.943912	0.928865	0.948016	0.94528	0.935705	0.942544	0.941176	0.939808	0.935705	0.942544	0.939808	0.949384	0.930233	0.956224	0.953488	0.924761	0.934337	0.937073	0.94528	0.932969	0.942544	0.941176	0.931601	0.930233	0.916553	0.95212	0.943912	0.948016	0.931601	0.948016	0.931601	0.943912	0.931601	0.935705	0.943912	0.960328	0.932969	0.941176	0.948016	0.94528
Glyma.08G125800.1	0.931601	0.937073	0.926129	0.935705	0.934337	0.941176	0.926129	0.94528	0.939808	0.930233	0.937073	0.926129	0.95212	0.93844	0.939808	0.924761	0.922025	0.923393	0.939808	0.924761	0.94528	0.943912	0.934337	0.927497	0.923393	0.934337	0.931601	0.939808	0.946648	0.932969	0.946648	0.93844	0.935705	0.939808	0.932969	0.934337	0.930233	0.949384	0.937073	0.930233	0.926129	0.94528	0.934337	0.94528	0.930233	0.93844	0.930233	0.942544	0.927497
Glyma.15G213600.3	0.937073	0.937073	0.93844	0.930233	0.934337	0.927497	0.919289	0.935705	0.946648	0.94528	0.956224	0.919289	0.939808	0.934337	0.946648	0.95212	0.937073	0.935705	0.937073	0.93844	0.934337	0.935705	0.927497	0.920657	0.941176	0.93844	0.934337	0.932969	0.93844	0.911081	0.942544	0.949384	0.928865	0.935705	0.931601	0.939808	0.939808	0.941176	0.932969	0.953488	0.931601	0.956224	0.94528	0.931601	0.928865	0.911081	0.950752	0.935705	0.934337
Glyma.15G213700.1	0.934337	0.922025	0.901505	0.930233	0.897401	0.919289	0.928865	0.901505	0.939808	0.939808	0.934337	0.937073	0.937073	0.949384	0.939808	0.934337	0.928865	0.928865	0.939808	0.941176	0.93844	0.934337	0.930233	0.937073	0.905609	0.934337	0.941176	0.901505	0.948016	0.932969	0.932969	0.946648	0.943912	0.941176	0.949384	0.95212	0.920657	0.924761	0.893297	0.922025	0.932969	0.95212	0.943912	0.922025	0.937073	0.934337	0.924761	0.948016	0.930233
Glyma.08G236900.1	0.939808	0.948016	0.941176	0.939808	0.939808	0.932969	0.949384	0.935705	0.939808	0.93844	0.935705	0.941176	0.932969	0.939808	0.939808	0.932969	0.953488	0.949384	0.942544	0.946648	0.948016	0.926129	0.922025	0.934337	0.960328	0.916553	0.922025	0.935705	0.937073	0.932969	0.943912	0.949384	0.932969	0.93844	0.941176	0.948016	0.954856	0.932969	0.934337	0.93844	0.94528	0.950752	0.949384	0.935705	0.928865	0.942544	0.934337	0.948016	0.93844
Glyma.12G145400.1	0.923393	0.939808	0.898769	0.919289	0.922025	0.923393	0.927497	0.909713	0.942544	0.953488	0.928865	0.926129	0.93844	0.946648	0.942544	0.924761	0.939808	0.937073	0.949384	0.946648	0.932969	0.924761	0.930233	0.934337	0.902873	0.924761	0.908345	0.902873	0.934337	0.94528	0.948016	0.937073	0.924761	0.949384	0.939808	0.935705	0.926129	0.926129	0.898769	0.930233	0.764706	0.94528	0.943912	0.937073	0.926129	0.934337	0.923393	0.950752	0.927497
Glyma.06G255900.1	0.924761	0.939808	0.916553	0.935705	0.930233	0.937073	0.939808	0.922025	0.934337	0.942544	0.931601	0.930233	0.93844	0.94528	0.934337	0.928865	0.923393	0.924761	0.928865	0.927497	0.934337	0.928865	0.932969	0.935705	0.93844	0.926129	0.916553	0.93844	0.935705	0.942544	0.926129	0.939808	0.927497	0.946648	0.905609	0.908345	0.923393	0.939808	0.941176	0.939808	0.923393	0.916553	0.932969	0.882353	0.93844	0.93844	0.934337	0.95212	0.920657
Glyma.20G246600.1	0.941176	0.942544	0.932969	0.943912	0.931601	0.917921	0.934337	0.941176	0.946648	0.943912	0.946648	0.942544	0.926129	0.941176	0.946648	0.939808	0.953488	0.954856	0.935705	0.95896	0.943912	0.963064	0.956224	0.942544	0.931601	0.94528	0.946648	0.950752	0.928865	0.919289	0.923393	0.939808	0.953488	0.937073	0.957592	0.95212	0.939808	0.953488	0.949384	0.95212	0.94528	0.928865	0.930233	0.953488	0.94528	0.94528	0.949384	0.924761	0.948016
Glyma.15G258400.1	0.946648	0.932969	0.942544	0.937073	0.948016	0.93844	0.943912	0.94528	0.926129	0.932969	0.931601	0.94528	0.941176	0.94528	0.926129	0.937073	0.949384	0.949384	0.926129	0.954856	0.956224	0.94528	0.935705	0.941176	0.95212	0.949384	0.930233	0.934337	0.924761	0.94528	0.935705	0.939808	0.93844	0.937073	0.946648	0.939808	0.941176	0.937073	0.949384	0.941176	0.949384	0.942544	0.928865	0.937073	0.928865	0.93844	0.93844	0.948016	0.927497
Glyma.03G090500.1	0.934337	0.930233	0.941176	0.939808	0.93844	0.931601	0.928865	0.932969	0.941176	0.94528	0.935705	0.942544	0.942544	0.935705	0.941176	0.894665	0.924761	0.928865	0.923393	0.935705	0.928865	0.906977	0.920657	0.923393	0.941176	0.934337	0.930233	0.928865	0.939808	0.934337	0.943912	0.926129	0.939808	0.941176	0.93844	0.922025	0.93844	0.941176	0.916553	0.932969	0.949384	0.946648	0.957592	0.935705	0.909713	0.95212	0.932969	0.949384	0.935705
Glyma.03G090200.1	0.932969	0.930233	0.939808	0.939808	0.93844	0.931601	0.928865	0.932969	0.941176	0.946648	0.935705	0.942544	0.942544	0.937073	0.941176	0.894665	0.923393	0.927497	0.923393	0.934337	0.928865	0.906977	0.919289	0.922025	0.939808	0.934337	0.930233	0.928865	0.939808	0.934337	0.942544	0.926129	0.939808	0.941176	0.939808	0.922025	0.937073	0.941176	0.916553	0.932969	0.949384	0.94528	0.95896	0.934337	0.909713	0.95212	0.932969	0.949384	0.935705
Glyma.11G036700.1	0.939808	0.932969	0.924761	0.942544	0.924761	0.920657	0.930233	0.928865	0.937073	0.943912	0.885089	0.923393	0.926129	0.934337	0.937073	0.942544	0.930233	0.930233	0.954856	0.943912	0.937073	0.935705	0.942544	0.931601	0.890561	0.863201	0.924761	0.941176	0.912449	0.931601	0.943912	0.932969	0.928865	0.931601	0.919289	0.931601	0.93844	0.928865	0.935705	0.937073	0.930233	0.95212	0.900137	0.93844	0.937073	0.949384	0.924761	0.935705	0.935705
Glyma.01G206500	0.935705	0.946648	0.942544	0.922025	0.93844	0.93844	0.94528	0.931601	0.912449	0.937073	0.934337	0.920657	0.934337	0.932969	0.912449	0.935705	0.939808	0.93844	0.923393	0.931601	0.941176	0.923393	0.930233	0.922025	0.931601	0.887825	0.927497	0.932969	0.922025	0.932969	0.928865	0.932969	0.932969	0.926129	0.939808	0.937073	0.927497	0.924761	0.920657	0.901505	0.915185	0.931601	0.942544	0.935705	0.928865	0.937073	0.928865	0.932969	0.931601
Glyma.12G240300.1	0.941176	0.924761	0.931601	0.931601	0.930233	0.937073	0.935705	0.934337	0.930233	0.923393	0.932969	0.93844	0.937073	0.937073	0.930233	0.935705	0.930233	0.928865	0.924761	0.924761	0.931601	0.924761	0.931601	0.924761	0.937073	0.926129	0.932969	0.948016	0.928865	0.94528	0.932969	0.939808	0.935705	0.923393	0.937073	0.930233	0.946648	0.934337	0.926129	0.923393	0.934337	0.939808	0.937073	0.927497	0.927497	0.942544	0.935705	0.93844	0.946648
Glyma.09G003100.1	0.941176	0.943912	0.934337	0.949384	0.954856	0.935705	0.941176	0.934337	0.917921	0.932969	0.94528	0.932969	0.943912	0.934337	0.917921	0.926129	0.939808	0.93844	0.935705	0.950752	0.932969	0.930233	0.946648	0.943912	0.923393	0.934337	0.930233	0.941176	0.937073	0.935705	0.94528	0.950752	0.93844	0.931601	0.937073	0.946648	0.93844	0.937073	0.934337	0.932969	0.941176	0.95212	0.939808	0.931601	0.941176	0.923393	0.927497	0.957592	0.930233
Glyma.08G307300.1	0.883721	0.942544	0.942544	0.928865	0.893297	0.930233	0.930233	0.935705	0.913817	0.953488	0.916553	0.93844	0.927497	0.939808	0.913817	0.939808	0.920657	0.923393	0.93844	0.934337	0.915185	0.93844	0.950752	0.935705	0.920657	0.915185	0.942544	0.941176	0.931601	0.937073	0.919289	0.943912	0.942544	0.923393	0.930233	0.917921	0.942544	0.928865	0.919289	0.915185	0.93844	0.934337	0.930233	0.931601	0.926129	0.930233	0.939808	0.919289	0.948016
Glyma.08G307400.1	0.923393	0.943912	0.943912	0.94528	0.937073	0.939808	0.880985	0.937073	0.928865	0.942544	0.917921	0.935705	0.919289	0.937073	0.928865	0.920657	0.920657	0.920657	0.94528	0.917921	0.95212	0.935705	0.94528	0.934337	0.912449	0.926129	0.919289	0.919289	0.927497	0.932969	0.932969	0.935705	0.917921	0.913817	0.919289	0.948016	0.928865	0.917921	0.915185	0.916553	0.915185	0.919289	0.930233	0.931601	0.922025	0.937073	0.928865	0.917921	0.950752
Glyma.13G166900.1	0.923393	0.931601	0.94528	0.934337	0.923393	0.946648	0.898769	0.941176	0.924761	0.949384	0.882353	0.934337	0.911081	0.934337	0.924761	0.930233	0.898769	0.897401	0.922025	0.887825	0.930233	0.942544	0.931601	0.906977	0.897401	0.917921	0.941176	0.894665	0.924761	0.937073	0.934337	0.950752	0.935705	0.917921	0.934337	0.911081	0.939808	0.919289	0.902873	0.943912	0.922025	0.920657	0.931601	0.917921	0.897401	0.915185	0.928865	0.94528	0.937073
Glyma.02G075600.1	0.937073	0.948016	0.943912	0.95212	0.930233	0.937073	0.942544	0.946648	0.923393	0.935705	0.922025	0.916553	0.916553	0.927497	0.923393	0.942544	0.923393	0.927497	0.934337	0.934337	0.949384	0.934337	0.932969	0.927497	0.930233	0.916553	0.924761	0.920657	0.924761	0.949384	0.948016	0.94528	0.935705	0.93844	0.937073	0.946648	0.939808	0.928865	0.924761	0.935705	0.927497	0.919289	0.902873	0.941176	0.934337	0.937073	0.928865	0.943912	0.943912
Glyma.16G157400.1	0.935705	0.941176	0.913817	0.95896	0.931601	0.922025	0.941176	0.932969	0.934337	0.941176	0.934337	0.930233	0.928865	0.934337	0.934337	0.930233	0.937073	0.939808	0.917921	0.930233	0.94528	0.928865	0.949384	0.935705	0.902873	0.924761	0.93844	0.927497	0.924761	0.939808	0.916553	0.946648	0.924761	0.928865	0.935705	0.931601	0.937073	0.920657	0.939808	0.922025	0.926129	0.913817	0.923393	0.937073	0.931601	0.953488	0.942544	0.922025	0.954856
Glyma.20G173600.1	0.924761	0.949384	0.942544	0.916553	0.931601	0.915185	0.935705	0.95212	0.932969	0.931601	0.94528	0.946648	0.916553	0.939808	0.932969	0.934337	0.937073	0.934337	0.94528	0.937073	0.939808	0.931601	0.934337	0.937073	0.923393	0.937073	0.909713	0.941176	0.911081	0.943912	0.908345	0.937073	0.919289	0.926129	0.917921	0.923393	0.919289	0.943912	0.917921	0.937073	0.94528	0.898769	0.934337	0.926129	0.909713	0.942544	0.904241	0.913817	0.930233
Glyma.10G100600	0.932969	0.928865	0.935705	0.923393	0.935705	0.934337	0.948016	0.937073	0.94528	0.941176	0.942544	0.915185	0.939808	0.948016	0.94528	0.917921	0.942544	0.941176	0.923393	0.93844	0.934337	0.935705	0.960328	0.949384	0.94528	0.950752	0.922025	0.931601	0.934337	0.935705	0.941176	0.943912	0.927497	0.932969	0.931601	0.937073	0.935705	0.937073	0.937073	0.949384	0.946648	0.935705	0.94528	0.941176	0.942544	0.942544	0.941176	0.931601	0.941176
Glyma.02G182200.1	0.928865	0.926129	0.927497	0.927497	0.937073	0.931601	0.939808	0.942544	0.941176	0.946648	0.94528	0.916553	0.937073	0.946648	0.941176	0.926129	0.943912	0.941176	0.922025	0.942544	0.932969	0.934337	0.95212	0.94528	0.941176	0.953488	0.923393	0.939808	0.934337	0.932969	0.93844	0.941176	0.928865	0.934337	0.935705	0.935705	0.932969	0.942544	0.93844	0.948016	0.95212	0.935705	0.942544	0.941176	0.942544	0.939808	0.93844	0.927497	0.949384
Glyma.03G138400.2	0.941176	0.950752	0.943912	0.930233	0.957592	0.928865	0.935705	0.946648	0.934337	0.937073	0.941176	0.928865	0.924761	0.920657	0.934337	0.923393	0.935705	0.937073	0.937073	0.946648	0.926129	0.93844	0.954856	0.948016	0.941176	0.94528	0.935705	0.942544	0.930233	0.931601	0.901505	0.95212	0.926129	0.922025	0.941176	0.931601	0.935705	0.935705	0.946648	0.927497	0.934337	0.923393	0.941176	0.943912	0.927497	0.943912	0.922025	0.926129	0.946648
Glyma.03G002900.1	0.95212	0.908345	0.886457	0.934337	0.920657	0.891929	0.928865	0.887825	0.928865	0.920657	0.931601	0.924761	0.935705	0.946648	0.928865	0.931601	0.934337	0.930233	0.906977	0.948016	0.939808	0.911081	0.913817	0.924761	0.931601	0.926129	0.916553	0.896033	0.922025	0.912449	0.942544	0.943912	0.934337	0.919289	0.941176	0.930233	0.930233	0.930233	0.911081	0.927497	0.891929	0.941176	0.935705	0.927497	0.917921	0.942544	0.934337	0.941176	0.941176
Glyma.03G002700.1	0.943912	0.935705	0.935705	0.956224	0.93844	0.932969	0.942544	0.948016	0.943912	0.948016	0.912449	0.926129	0.943912	0.928865	0.943912	0.932969	0.932969	0.937073	0.917921	0.931601	0.937073	0.931601	0.935705	0.932969	0.897401	0.930233	0.901505	0.931601	0.943912	0.939808	0.922025	0.941176	0.908345	0.942544	0.937073	0.937073	0.935705	0.931601	0.920657	0.93844	0.922025	0.939808	0.928865	0.937073	0.924761	0.893297	0.94528	0.935705	0.939808
Glyma.07G108200.1	0.927497	0.937073	0.942544	0.932969	0.935705	0.937073	0.926129	0.949384	0.932969	0.943912	0.939808	0.932969	0.934337	0.911081	0.932969	0.872777	0.935705	0.937073	0.94528	0.948016	0.948016	0.887825	0.943912	0.949384	0.937073	0.937073	0.900137	0.931601	0.934337	0.93844	0.916553	0.943912	0.905609	0.93844	0.927497	0.927497	0.931601	0.953488	0.931601	0.941176	0.935705	0.937073	0.930233	0.920657	0.927497	0.943912	0.937073	0.922025	0.941176
Glyma.07G108400.1	0.915185	0.935705	0.939808	0.94528	0.934337	0.922025	0.922025	0.934337	0.919289	0.932969	0.931601	0.946648	0.913817	0.930233	0.919289	0.939808	0.927497	0.928865	0.932969	0.93844	0.948016	0.919289	0.937073	0.941176	0.95896	0.941176	0.920657	0.923393	0.904241	0.937073	0.924761	0.932969	0.924761	0.911081	0.917921	0.916553	0.937073	0.93844	0.932969	0.928865	0.916553	0.920657	0.926129	0.926129	0.930233	0.946648	0.904241	0.916553	0.930233
Glyma.03G003000.1	0.904241	0.942544	0.922025	0.909713	0.935705	0.924761	0.927497	0.935705	0.917921	0.943912	0.927497	0.939808	0.931601	0.94528	0.917921	0.923393	0.928865	0.930233	0.937073	0.927497	0.894665	0.931601	0.924761	0.920657	0.93844	0.935705	0.928865	0.937073	0.916553	0.928865	0.931601	0.934337	0.948016	0.913817	0.917921	0.915185	0.937073	0.937073	0.928865	0.928865	0.941176	0.935705	0.930233	0.922025	0.95212	0.943912	0.926129	0.934337	0.908345
Glyma.07G080700.1	0.932969	0.939808	0.937073	0.941176	0.934337	0.926129	0.930233	0.948016	0.941176	0.935705	0.948016	0.948016	0.931601	0.937073	0.941176	0.905609	0.916553	0.923393	0.931601	0.930233	0.95212	0.912449	0.953488	0.953488	0.937073	0.948016	0.931601	0.942544	0.919289	0.948016	0.928865	0.926129	0.939808	0.913817	0.937073	0.943912	0.935705	0.934337	0.949384	0.919289	0.924761	0.902873	0.94528	0.900137	0.915185	0.932969	0.919289	0.926129	0.928865
Glyma.08G355000.1	0.941176	0.927497	0.924761	0.909713	0.931601	0.931601	0.923393	0.946648	0.924761	0.95212	0.927497	0.937073	0.949384	0.943912	0.924761	0.911081	0.916553	0.919289	0.917921	0.920657	0.926129	0.930233	0.908345	0.911081	0.913817	0.922025	0.923393	0.931601	0.923393	0.931601	0.923393	0.935705	0.917921	0.934337	0.943912	0.93844	0.919289	0.946648	0.913817	0.893297	0.915185	0.937073	0.942544	0.913817	0.927497	0.935705	0.911081	0.926129	0.900137
Glyma.08G355200.1	0.948016	0.928865	0.926129	0.915185	0.935705	0.935705	0.912449	0.941176	0.928865	0.950752	0.932969	0.942544	0.94528	0.943912	0.928865	0.919289	0.917921	0.920657	0.923393	0.920657	0.922025	0.930233	0.928865	0.931601	0.920657	0.934337	0.926129	0.924761	0.927497	0.932969	0.919289	0.935705	0.923393	0.939808	0.939808	0.93844	0.923393	0.941176	0.930233	0.890561	0.912449	0.939808	0.943912	0.912449	0.939808	0.93844	0.912449	0.917921	0.906977
Glyma.08G355100.1	0.932969	0.93844	0.935705	0.923393	0.924761	0.908345	0.935705	0.924761	0.927497	0.939808	0.900137	0.946648	0.943912	0.928865	0.927497	0.919289	0.905609	0.906977	0.943912	0.908345	0.927497	0.919289	0.885089	0.890561	0.886457	0.930233	0.916553	0.923393	0.93844	0.939808	0.917921	0.924761	0.932969	0.939808	0.93844	0.935705	0.930233	0.917921	0.882353	0.919289	0.928865	0.93844	0.917921	0.906977	0.893297	0.937073	0.931601	0.937073	0.946648
Glyma.08G354900.1	0.922025	0.920657	0.935705	0.935705	0.930233	0.923393	0.937073	0.935705	0.928865	0.93844	0.931601	0.937073	0.93844	0.946648	0.928865	0.948016	0.919289	0.915185	0.924761	0.917921	0.927497	0.937073	0.930233	0.919289	0.932969	0.932969	0.928865	0.920657	0.94528	0.949384	0.931601	0.922025	0.950752	0.924761	0.927497	0.905609	0.931601	0.930233	0.923393	0.935705	0.926129	0.917921	0.916553	0.896033	0.901505	0.912449	0.942544	0.920657	0.937073
Glyma.04G042500	0.930233	0.919289	0.909713	0.948016	0.924761	0.935705	0.915185	0.949384	0.939808	0.935705	0.928865	0.949384	0.913817	0.937073	0.939808	0.897401	0.935705	0.935705	0.946648	0.935705	0.935705	0.912449	0.924761	0.941176	0.930233	0.927497	0.926129	0.934337	0.917921	0.939808	0.930233	0.93844	0.919289	0.919289	0.950752	0.93844	0.935705	0.943912	0.922025	0.924761	0.923393	0.926129	0.93844	0.904241	0.943912	0.934337	0.927497	0.935705	0.927497
Glyma.06G043200	0.920657	0.912449	0.931601	0.939808	0.902873	0.917921	0.932969	0.920657	0.916553	0.937073	0.954856	0.946648	0.939808	0.943912	0.916553	0.932969	0.902873	0.906977	0.897401	0.906977	0.926129	0.941176	0.937073	0.926129	0.941176	0.898769	0.93844	0.930233	0.935705	0.928865	0.934337	0.943912	0.942544	0.930233	0.924761	0.917921	0.939808	0.919289	0.930233	0.923393	0.932969	0.920657	0.93844	0.928865	0.904241	0.930233	0.920657	0.941176	0.916553
Glyma.04G042400.1	0.942544	0.928865	0.931601	0.949384	0.935705	0.932969	0.94528	0.928865	0.927497	0.911081	0.956224	0.932969	0.934337	0.934337	0.927497	0.943912	0.93844	0.937073	0.943912	0.934337	0.934337	0.939808	0.937073	0.931601	0.94528	0.939808	0.928865	0.93844	0.93844	0.937073	0.935705	0.93844	0.937073	0.919289	0.941176	0.94528	0.946648	0.935705	0.939808	0.943912	0.941176	0.94528	0.930233	0.939808	0.930233	0.927497	0.956224	0.934337	0.942544
Glyma.07G173000.1	0.94528	0.939808	0.93844	0.93844	0.941176	0.923393	0.934337	0.935705	0.935705	0.949384	0.935705	0.942544	0.934337	0.928865	0.935705	0.941176	0.908345	0.908345	0.948016	0.896033	0.937073	0.934337	0.946648	0.946648	0.928865	0.932969	0.942544	0.93844	0.934337	0.95212	0.927497	0.953488	0.960328	0.943912	0.924761	0.946648	0.920657	0.93844	0.957592	0.950752	0.919289	0.932969	0.916553	0.911081	0.953488	0.926129	0.935705	0.937073	0.949384
Glyma.04G066700.1	0.879617	0.93844	0.946648	0.941176	0.876881	0.956224	0.934337	0.948016	0.928865	0.942544	0.946648	0.927497	0.950752	0.942544	0.928865	0.930233	0.94528	0.941176	0.939808	0.942544	0.93844	0.924761	0.928865	0.931601	0.946648	0.934337	0.917921	0.931601	0.954856	0.915185	0.93844	0.934337	0.930233	0.943912	0.934337	0.930233	0.93844	0.922025	0.923393	0.932969	0.93844	0.957592	0.920657	0.937073	0.927497	0.927497	0.946648	0.943912	0.939808
Glyma.06G068100.1	0.941176	0.93844	0.935705	0.94528	0.934337	0.941176	0.937073	0.949384	0.931601	0.939808	0.948016	0.931601	0.941176	0.942544	0.931601	0.920657	0.926129	0.924761	0.930233	0.923393	0.957592	0.931601	0.928865	0.93844	0.950752	0.931601	0.920657	0.935705	0.930233	0.915185	0.924761	0.926129	0.934337	0.932969	0.924761	0.928865	0.935705	0.941176	0.939808	0.939808	0.94528	0.954856	0.942544	0.926129	0.922025	0.935705	0.95212	0.942544	0.953488
Glyma.14G116500.1	0.861833	0.934337	0.934337	0.923393	0.863201	0.948016	0.935705	0.935705	0.924761	0.943912	0.941176	0.931601	0.946648	0.939808	0.924761	0.946648	0.941176	0.941176	0.954856	0.941176	0.920657	0.935705	0.928865	0.926129	0.943912	0.928865	0.941176	0.924761	0.941176	0.935705	0.931601	0.931601	0.93844	0.941176	0.934337	0.922025	0.949384	0.943912	0.927497	0.93844	0.923393	0.953488	0.94528	0.928865	0.916553	0.926129	0.935705	0.950752	0.93844
Glyma.17G211200.1	0.935705	0.932969	0.943912	0.926129	0.927497	0.941176	0.935705	0.939808	0.927497	0.937073	0.942544	0.942544	0.941176	0.941176	0.927497	0.932969	0.927497	0.930233	0.939808	0.926129	0.934337	0.93844	0.931601	0.931601	0.948016	0.924761	0.93844	0.931601	0.928865	0.932969	0.923393	0.934337	0.934337	0.93844	0.932969	0.923393	0.950752	0.94528	0.937073	0.946648	0.926129	0.946648	0.95212	0.911081	0.923393	0.937073	0.93844	0.950752	0.937073
Glyma.13G365400.1	0.870041	0.937073	0.94528	0.928865	0.889193	0.942544	0.941176	0.946648	0.95212	0.953488	0.949384	0.932969	0.923393	0.941176	0.95212	0.93844	0.935705	0.93844	0.932969	0.941176	0.935705	0.916553	0.923393	0.923393	0.939808	0.935705	0.930233	0.932969	0.950752	0.93844	0.950752	0.932969	0.946648	0.948016	0.928865	0.930233	0.934337	0.939808	0.941176	0.930233	0.926129	0.942544	0.920657	0.942544	0.934337	0.928865	0.923393	0.926129	0.94528
Glyma.15G007800.1	0.878249	0.935705	0.943912	0.927497	0.875513	0.935705	0.942544	0.935705	0.957592	0.935705	0.939808	0.93844	0.922025	0.948016	0.957592	0.943912	0.926129	0.930233	0.931601	0.934337	0.932969	0.919289	0.920657	0.922025	0.927497	0.93844	0.911081	0.942544	0.937073	0.939808	0.948016	0.924761	0.923393	0.937073	0.934337	0.93844	0.931601	0.939808	0.935705	0.927497	0.926129	0.935705	0.927497	0.932969	0.934337	0.93844	0.923393	0.930233	0.942544
Glyma.06G110700.1	0.930233	0.942544	0.922025	0.934337	0.931601	0.930233	0.924761	0.93844	0.93844	0.939808	0.919289	0.950752	0.937073	0.928865	0.93844	0.934337	0.926129	0.928865	0.934337	0.931601	0.915185	0.922025	0.922025	0.928865	0.943912	0.937073	0.934337	0.919289	0.946648	0.939808	0.94528	0.953488	0.948016	0.950752	0.94528	0.942544	0.931601	0.943912	0.926129	0.928865	0.922025	0.937073	0.928865	0.939808	0.931601	0.917921	0.930233	0.922025	0.94528
Glyma.10G228900.1	0.948016	0.931601	0.932969	0.915185	0.931601	0.926129	0.930233	0.908345	0.946648	0.942544	0.937073	0.956224	0.94528	0.934337	0.946648	0.941176	0.919289	0.920657	0.926129	0.919289	0.920657	0.93844	0.930233	0.928865	0.930233	0.93844	0.93844	0.93844	0.934337	0.949384	0.946648	0.93844	0.928865	0.935705	0.932969	0.95212	0.930233	0.922025	0.928865	0.935705	0.937073	0.937073	0.954856	0.931601	0.927497	0.941176	0.927497	0.927497	0.930233
Glyma.20G164200.1	0.948016	0.917921	0.922025	0.934337	0.942544	0.916553	0.937073	0.930233	0.941176	0.948016	0.934337	0.939808	0.928865	0.946648	0.941176	0.941176	0.923393	0.927497	0.932969	0.930233	0.946648	0.937073	0.922025	0.922025	0.941176	0.920657	0.928865	0.939808	0.948016	0.934337	0.960328	0.931601	0.93844	0.948016	0.953488	0.939808	0.94528	0.946648	0.930233	0.932969	0.93844	0.924761	0.937073	0.939808	0.926129	0.93844	0.941176	0.937073	0.913817
Glyma.07G069000.1	0.926129	0.937073	0.934337	0.941176	0.931601	0.932969	0.946648	0.935705	0.934337	0.939808	0.949384	0.916553	0.941176	0.94528	0.934337	0.93844	0.950752	0.950752	0.924761	0.94528	0.930233	0.939808	0.931601	0.927497	0.928865	0.923393	0.915185	0.932969	0.934337	0.932969	0.937073	0.920657	0.908345	0.928865	0.928865	0.919289	0.931601	0.930233	0.919289	0.931601	0.935705	0.915185	0.922025	0.922025	0.932969	0.937073	0.934337	0.932969	0.941176
Glyma.16G034900.1	0.926129	0.953488	0.95212	0.941176	0.926129	0.949384	0.931601	0.953488	0.93844	0.931601	0.923393	0.931601	0.920657	0.930233	0.93844	0.934337	0.939808	0.939808	0.924761	0.93844	0.923393	0.934337	0.931601	0.93844	0.924761	0.917921	0.913817	0.941176	0.930233	0.930233	0.923393	0.928865	0.927497	0.917921	0.927497	0.924761	0.941176	0.957592	0.919289	0.94528	0.934337	0.941176	0.926129	0.930233	0.931601	0.942544	0.934337	0.949384	0.943912
Glyma.13G303400.1	0.939808	0.923393	0.939808	0.949384	0.939808	0.949384	0.930233	0.946648	0.939808	0.943912	0.948016	0.912449	0.939808	0.949384	0.939808	0.942544	0.948016	0.950752	0.927497	0.950752	0.931601	0.948016	0.956224	0.949384	0.957592	0.912449	0.927497	0.948016	0.939808	0.937073	0.946648	0.931601	0.942544	0.93844	0.943912	0.930233	0.924761	0.950752	0.960328	0.95212	0.946648	0.95212	0.927497	0.949384	0.948016	0.954856	0.937073	0.93844	0.949384
Glyma.12G198800.1	0.916553	0.889193	0.927497	0.927497	0.896033	0.928865	0.942544	0.917921	0.924761	0.950752	0.922025	0.922025	0.949384	0.930233	0.924761	0.937073	0.934337	0.934337	0.917921	0.931601	0.934337	0.867305	0.874145	0.916553	0.932969	0.927497	0.935705	0.928865	0.934337	0.870041	0.941176	0.950752	0.94528	0.934337	0.924761	0.924761	0.932969	0.946648	0.927497	0.942544	0.932969	0.942544	0.931601	0.932969	0.915185	0.946648	0.93844	0.935705	0.915185
Glyma.12G198600	0.928865	0.94528	0.917921	0.887825	0.934337	0.863201	0.941176	0.919289	0.906977	0.943912	0.871409	0.928865	0.861833	0.932969	0.906977	0.905609	0.934337	0.934337	0.927497	0.926129	0.924761	0.878249	0.885089	0.924761	0.934337	0.920657	0.916553	0.930233	0.912449	0.94528	0.864569	0.941176	0.934337	0.909713	0.927497	0.926129	0.919289	0.943912	0.913817	0.941176	0.928865	0.872777	0.919289	0.93844	0.906977	0.926129	0.954856	0.865937	0.923393
Glyma.06G300600.1	0.930233	0.890561	0.941176	0.900137	0.919289	0.915185	0.839945	0.905609	0.943912	0.928865	0.924761	0.923393	0.946648	0.934337	0.943912	0.941176	0.919289	0.919289	0.934337	0.922025	0.939808	0.839945	0.916553	0.915185	0.932969	0.926129	0.904241	0.943912	0.920657	0.935705	0.942544	0.93844	0.908345	0.930233	0.93844	0.928865	0.932969	0.928865	0.934337	0.934337	0.923393	0.937073	0.963064	0.930233	0.939808	0.932969	0.942544	0.937073	0.924761
Glyma.12G104100.1	0.932969	0.890561	0.935705	0.902873	0.919289	0.848153	0.919289	0.915185	0.937073	0.931601	0.928865	0.908345	0.880985	0.93844	0.937073	0.932969	0.916553	0.916553	0.946648	0.920657	0.942544	0.834473	0.915185	0.917921	0.934337	0.931601	0.928865	0.953488	0.928865	0.941176	0.880985	0.93844	0.942544	0.937073	0.946648	0.937073	0.934337	0.924761	0.927497	0.93844	0.931601	0.875513	0.953488	0.931601	0.931601	0.924761	0.941176	0.883721	0.930233
[truncated: 73 more columns]

## Sheet: L-type
Glyma.01G101000
Glyma.01G155600	0.914855
Glyma.02G042900	0.932971	0.932971
Glyma.02G043000	0.931159	0.943841	0.923913
Glyma.02G172200	0.884058	0.943841	0.902174	0.942029
Glyma.02G221900	0.925725	0.956522	0.934783	0.929348	0.938406
Glyma.03G051100	0.914855	0.922101	0.922101	0.927536	0.942029	0.95471
Glyma.03G068600	0.932971	0.938406	0.945652	0.925725	0.932971	0.95471	0.932971
Glyma.03G069300	0.90942	0.936594	0.940217	0.884058	0.927536	0.929348	0.949275	0.922101
Glyma.05G041300	0.940217	0.918478	0.945652	0.945652	0.929348	0.936594	0.913043	0.934783	0.942029
Glyma.06G292100	0.858696	0.922101	0.927536	0.931159	0.916667	0.931159	0.900362	0.938406	0.943841	0.923913
Glyma.07G135400	0.934783	0.932971	0.940217	0.922101	0.925725	0.945652	0.929348	0.931159	0.932971	0.947464	0.929348
Glyma.07G135600	0.916667	0.945652	0.918478	0.945652	0.943841	0.938406	0.916667	0.940217	0.918478	0.925725	0.925725	0.936594
Glyma.07G154100	0.929348	0.925725	0.92029	0.913043	0.931159	0.943841	0.76087	0.943841	0.934783	0.936594	0.862319	0.936594	0.893116
Glyma.07G183900	0.945652	0.940217	0.940217	0.938406	0.918478	0.916667	0.925725	0.902174	0.949275	0.943841	0.940217	0.931159	0.942029	0.949275
Glyma.07G184000	0.936594	0.905797	0.922101	0.936594	0.943841	0.934783	0.931159	0.907609	0.936594	0.92029	0.931159	0.932971	0.925725	0.940217	0.925725
Glyma.08G065500	0.916667	0.918478	0.934783	0.936594	0.947464	0.943841	0.931159	0.923913	0.92029	0.927536	0.903986	0.943841	0.936594	0.936594	0.947464	0.911232
Glyma.08G065800	0.929348	0.882246	0.934783	0.940217	0.922101	0.932971	0.951087	0.925725	0.934783	0.905797	0.931159	0.938406	0.943841	0.942029	0.940217	0.851449	0.903986
Glyma.08G065900	0.951087	0.927536	0.932971	0.934783	0.932971	0.932971	0.940217	0.923913	0.931159	0.925725	0.932971	0.918478	0.929348	0.931159	0.927536	0.894928	0.918478	0.938406
Glyma.08G066100	0.827899	0.927536	0.925725	0.947464	0.916667	0.931159	0.940217	0.914855	0.92029	0.925725	0.927536	0.945652	0.931159	0.929348	0.938406	0.929348	0.90942	0.936594	0.938406
Glyma.08G066200	0.922101	0.940217	0.889493	0.92029	0.945652	0.922101	0.945652	0.931159	0.938406	0.931159	0.907609	0.929348	0.932971	0.949275	0.922101	0.641304	0.891304	0.876812	0.945652	0.927536
Glyma.08G075200	0.956522	0.931159	0.913043	0.938406	0.947464	0.936594	0.887681	0.927536	0.929348	0.931159	0.835145	0.922101	0.875	0.90942	0.952899	0.938406	0.943841	0.949275	0.938406	0.942029	0.945652
Glyma.08G275400	0.949275	0.938406	0.923913	0.925725	0.927536	0.934783	0.949275	0.938406	0.932971	0.932971	0.952899	0.931159	0.932971	0.932971	0.932971	0.927536	0.947464	0.932971	0.922101	0.92029	0.925725	0.929348
Glyma.09G110500	0.884058	0.940217	0.905797	0.938406	0.0615942	0.938406	0.932971	0.931159	0.929348	0.931159	0.911232	0.932971	0.945652	0.923913	0.918478	0.942029	0.951087	0.925725	0.932971	0.918478	0.945652	0.943841	0.925725
Glyma.09G110700	0.938406	0.942029	0.947464	0.940217	0.858696	0.951087	0.940217	0.932971	0.925725	0.893116	0.932971	0.922101	0.938406	0.934783	0.942029	0.936594	0.951087	0.916667	0.943841	0.931159	0.942029	0.90942	0.925725	0.860507
Glyma.10G227000	0.940217	0.907609	0.943841	0.932971	0.949275	0.938406	0.947464	0.925725	0.936594	0.922101	0.925725	0.914855	0.938406	0.940217	0.923913	0.923913	0.931159	0.916667	0.932971	0.956522	0.949275	0.938406	0.925725	0.95471	0.952899
Glyma.11G089100	0.934783	0.858696	0.947464	0.942029	0.945652	0.940217	0.925725	0.947464	0.929348	0.898551	0.92029	0.929348	0.938406	0.929348	0.938406	0.931159	0.929348	0.931159	0.934783	0.911232	0.940217	0.936594	0.934783	0.943841	0.927536	0.923913
Glyma.11G213100	0.932971	0.934783	0.916667	0.947464	0.931159	0.932971	0.931159	0.938406	0.913043	0.92029	0.903986	0.809783	0.880435	0.936594	0.934783	0.943841	0.938406	0.925725	0.922101	0.938406	0.913043	0.925725	0.942029	0.932971	0.927536	0.95471	0.929348
Glyma.11G220900	0.940217	0.931159	0.907609	0.925725	0.938406	0.932971	0.802536	0.929348	0.905797	0.913043	0.905797	0.938406	0.942029	0.922101	0.940217	0.914855	0.927536	0.914855	0.931159	0.918478	0.914855	0.947464	0.952899	0.940217	0.931159	0.913043	0.936594	0.943841
Glyma.12G114100	0.918478	0.92029	0.934783	0.922101	0.911232	0.934783	0.922101	0.922101	0.907609	0.923913	0.914855	0.922101	0.90942	0.898551	0.932971	0.916667	0.936594	0.918478	0.932971	0.943841	0.931159	0.922101	0.929348	0.90942	0.931159	0.922101	0.929348	0.929348	0.838768
Glyma.13G238700	0.918478	0.938406	0.949275	0.929348	0.923913	0.943841	0.902174	0.931159	0.916667	0.947464	0.922101	0.936594	0.90942	0.873188	0.952899	0.942029	0.931159	0.929348	0.936594	0.931159	0.943841	0.853261	0.922101	0.916667	0.860507	0.929348	0.922101	0.916667	0.90942	0.916667
Glyma.13G255500	0.940217	0.923913	0.932971	0.940217	0.951087	0.932971	0.938406	0.938406	0.95471	0.929348	0.956522	0.943841	0.943841	0.931159	0.945652	0.90942	0.887681	0.92029	0.943841	0.889493	0.905797	0.940217	0.922101	0.949275	0.938406	0.936594	0.927536	0.931159	0.925725	0.925725	0.92029
Glyma.13G296200	0.887681	0.934783	0.943841	0.952899	0.931159	0.911232	0.913043	0.934783	0.947464	0.92029	0.927536	0.90942	0.925725	0.938406	0.943841	0.951087	0.925725	0.934783	0.947464	0.931159	0.931159	0.916667	0.934783	0.936594	0.923913	0.900362	0.929348	0.940217	0.938406	0.923913	0.925725	0.942029
Glyma.13G296300	0.913043	0.942029	0.896739	0.923913	0.913043	0.925725	0.911232	0.938406	0.938406	0.952899	0.932971	0.880435	0.925725	0.949275	0.911232	0.927536	0.931159	0.940217	0.92029	0.893116	0.900362	0.932971	0.916667	0.913043	0.934783	0.943841	0.938406	0.945652	0.914855	0.923913	0.940217	0.942029	0.862319
Glyma.14G013300	0.945652	0.943841	0.927536	0.943841	0.938406	0.929348	0.913043	0.942029	0.923913	0.907609	0.925725	0.96558	0.918478	0.925725	0.942029	0.940217	0.960145	0.931159	0.936594	0.943841	0.932971	0.913043	0.92029	0.938406	0.934783	0.95471	0.916667	0.925725	0.898551	0.929348	0.916667	0.952899	0.940217	0.929348
Glyma.14G100400	0.929348	0.938406	0.929348	0.95471	0.929348	0.92029	0.932971	0.936594	0.925725	0.927536	0.945652	0.934783	0.925725	0.947464	0.929348	0.943841	0.949275	0.929348	0.931159	0.922101	0.949275	0.938406	0.931159	0.931159	0.931159	0.925725	0.927536	0.923913	0.931159	0.918478	0.947464	0.942029	0.945652	0.945652	0.923913
Glyma.14G100600	0.952899	0.940217	0.943841	0.952899	0.940217	0.922101	0.936594	0.92029	0.929348	0.940217	0.938406	0.856884	0.876812	0.923913	0.960145	0.931159	0.952899	0.914855	0.925725	0.931159	0.929348	0.938406	0.936594	0.938406	0.936594	0.931159	0.92029	0.914855	0.932971	0.916667	0.896739	0.934783	0.929348	0.931159	0.934783	0.882246
Glyma.14G100700	0.927536	0.936594	0.90942	0.932971	0.92029	0.925725	0.942029	0.938406	0.929348	0.931159	0.936594	0.951087	0.922101	0.923913	0.934783	0.956522	0.913043	0.923913	0.934783	0.922101	0.934783	0.936594	0.951087	0.922101	0.934783	0.956522	0.947464	0.929348	0.914855	0.92029	0.927536	0.942029	0.940217	0.929348	0.936594	0.923913	0.932971
Glyma.14G100800	0.894928	0.940217	0.938406	0.918478	0.927536	0.949275	0.936594	0.95471	0.911232	0.923913	0.938406	0.936594	0.92029	0.932971	0.945652	0.932971	0.929348	0.925725	0.943841	0.934783	0.925725	0.945652	0.929348	0.934783	0.903986	0.949275	0.938406	0.913043	0.925725	0.907609	0.903986	0.949275	0.942029	0.956522	0.875	0.925725	0.947464	0.896739
Glyma.14G189100	0.936594	0.940217	0.936594	0.914855	0.918478	0.79529	0.943841	0.931159	0.922101	0.931159	0.936594	0.938406	0.927536	0.934783	0.92029	0.938406	0.943841	0.925725	0.916667	0.927536	0.923913	0.940217	0.916667	0.923913	0.943841	0.913043	0.943841	0.940217	0.925725	0.934783	0.929348	0.938406	0.932971	0.927536	0.940217	0.940217	0.929348	0.942029	0.942029
Glyma.14G211200	0.942029	0.925725	0.940217	0.956522	0.922101	0.951087	0.918478	0.942029	0.931159	0.90942	0.932971	0.947464	0.923913	0.934783	0.934783	0.891304	0.956522	0.927536	0.940217	0.90942	0.932971	0.911232	0.918478	0.92029	0.949275	0.855072	0.940217	0.911232	0.918478	0.925725	0.942029	0.931159	0.911232	0.92029	0.934783	0.929348	0.936594	0.952899	0.947464	0.947464
Glyma.15G059200	0.927536	0.943841	0.914855	0.942029	0.929348	0.931159	0.932971	0.92029	0.931159	0.913043	0.932971	0.945652	0.951087	0.938406	0.95471	0.894928	0.913043	0.931159	0.938406	0.824275	0.880435	0.934783	0.947464	0.932971	0.929348	0.940217	0.923913	0.905797	0.90942	0.911232	0.916667	0.876812	0.940217	0.925725	0.943841	0.945652	0.940217	0.936594	0.916667	0.929348	0.934783
Glyma.15G074600	0.876812	0.925725	0.932971	0.949275	0.878623	0.927536	0.914855	0.932971	0.925725	0.936594	0.923913	0.934783	0.931159	0.925725	0.932971	0.932971	0.911232	0.918478	0.95471	0.896739	0.914855	0.90942	0.927536	0.876812	0.945652	0.927536	0.947464	0.942029	0.949275	0.927536	0.90942	0.929348	0.740942	0.802536	0.923913	0.936594	0.931159	0.913043	0.936594	0.938406	0.927536	0.925725
Glyma.16G119800	0.947464	0.943841	0.931159	0.932971	0.936594	0.936594	0.914855	0.925725	0.947464	0.931159	0.936594	0.936594	0.925725	0.902174	0.934783	0.932971	0.925725	0.922101	0.92029	0.929348	0.938406	0.900362	0.936594	0.932971	0.932971	0.925725	0.923913	0.911232	0.947464	0.934783	0.922101	0.945652	0.927536	0.932971	0.898551	0.90942	0.907609	0.929348	0.931159	0.927536	0.893116	0.936594	0.918478
Glyma.17G085000	0.943841	0.929348	0.932971	0.945652	0.934783	0.927536	0.931159	0.938406	0.945652	0.797101	0.923913	0.936594	0.936594	0.922101	0.92029	0.913043	0.923913	0.916667	0.934783	0.918478	0.92029	0.916667	0.905797	0.936594	0.936594	0.931159	0.927536	0.918478	0.931159	0.940217	0.922101	0.918478	0.927536	0.945652	0.902174	0.945652	0.945652	0.945652	0.934783	0.923913	0.922101	0.898551	0.936594	0.949275
Glyma.17G150600	0.92029	0.945652	0.894928	0.943841	0.918478	0.918478	0.940217	0.929348	0.940217	0.940217	0.835145	0.929348	0.927536	0.876812	0.95471	0.925725	0.922101	0.932971	0.927536	0.938406	0.938406	0.82971	0.945652	0.925725	0.916667	0.923913	0.945652	0.932971	0.938406	0.92029	0.891304	0.914855	0.916667	0.925725	0.923913	0.938406	0.925725	0.936594	0.934783	0.931159	0.929348	0.92029	0.90942	0.907609	0.923913
Glyma.17G218500	0.902174	0.936594	0.882246	0.934783	0.92029	0.925725	0.934783	0.934783	0.927536	0.894928	0.92029	0.914855	0.914855	0.938406	0.940217	0.932971	0.927536	0.934783	0.943841	0.940217	0.918478	0.943841	0.938406	0.916667	0.940217	0.918478	0.931159	0.92029	0.927536	0.92029	0.923913	0.943841	0.922101	0.923913	0.931159	0.916667	0.932971	0.918478	0.916667	0.951087	0.931159	0.938406	0.923913	0.938406	0.934783	0.932971
Glyma.17G224200	0.927536	0.927536	0.90942	0.95471	0.938406	0.936594	0.925725	0.907609	0.936594	0.931159	0.938406	0.931159	0.905797	0.894928	0.925725	0.940217	0.929348	0.925725	0.927536	0.929348	0.931159	0.931159	0.931159	0.942029	0.925725	0.92029	0.929348	0.896739	0.92029	0.90942	0.931159	0.947464	0.92029	0.92029	0.925725	0.923913	0.916667	0.59058	0.911232	0.938406	0.929348	0.927536	0.914855	0.86413	0.922101	0.945652	0.889493
Glyma.17G224300	0.938406	0.922101	0.949275	0.925725	0.949275	0.932971	0.936594	0.925725	0.951087	0.949275	0.945652	0.936594	0.934783	0.934783	0.940217	0.938406	0.918478	0.923913	0.940217	0.940217	0.923913	0.942029	0.942029	0.945652	0.952899	0.952899	0.945652	0.942029	0.940217	0.936594	0.931159	0.934783	0.960145	0.943841	0.936594	0.943841	0.927536	0.942029	0.942029	0.927536	0.936594	0.938406	0.940217	0.922101	0.922101	0.943841	0.95471	0.958333
Glyma.17G224500	0.936594	0.932971	0.918478	0.934783	0.932971	0.936594	0.951087	0.925725	0.92029	0.907609	0.938406	0.931159	0.916667	0.942029	0.938406	0.932971	0.945652	0.898551	0.929348	0.893116	0.860507	0.932971	0.934783	0.927536	0.931159	0.936594	0.934783	0.922101	0.922101	0.913043	0.913043	0.940217	0.931159	0.916667	0.936594	0.934783	0.931159	0.927536	0.942029	0.936594	0.927536	0.943841	0.925725	0.940217	0.929348	0.931159	0.940217	0.934783	0.932971
Glyma.17G224600	0.943841	0.925725	0.92029	0.931159	0.923913	0.947464	0.938406	0.945652	0.922101	0.925725	0.923913	0.932971	0.942029	0.911232	0.931159	0.936594	0.938406	0.936594	0.92029	0.936594	0.960145	0.914855	0.922101	0.918478	0.942029	0.878623	0.903986	0.927536	0.929348	0.934783	0.940217	0.931159	0.949275	0.942029	0.900362	0.931159	0.949275	0.92029	0.907609	0.936594	0.923913	0.932971	0.938406	0.922101	0.822464	0.916667	0.940217	0.938406	0.929348
Glyma.18G043500	0.931159	0.936594	0.900362	0.940217	0.95471	0.911232	0.940217	0.925725	0.938406	0.92029	0.947464	0.902174	0.914855	0.934783	0.947464	0.931159	0.934783	0.936594	0.916667	0.913043	0.932971	0.931159	0.932971	0.951087	0.916667	0.932971	0.922101	0.900362	0.95471	0.893116	0.932971	0.931159	0.922101	0.922101	0.916667	0.903986	0.929348	0.927536	0.929348	0.92029	0.922101	0.936594	0.932971	0.889493	0.927536	0.92029	0.894928	0.914855	0.923913
Glyma.18G076200	0.923913	0.929348	0.922101	0.927536	0.940217	0.934783	0.923913	0.923913	0.92029	0.927536	0.938406	0.936594	0.940217	0.936594	0.923913	0.931159	0.929348	0.923913	0.949275	0.945652	0.92029	0.934783	0.934783	0.942029	0.932971	0.936594	0.936594	0.914855	0.929348	0.931159	0.943841	0.934783	0.945652	0.936594	0.943841	0.929348	0.942029	0.938406	0.940217	0.92029	0.949275	0.942029	0.934783	0.925725	0.923913	0.936594	0.942029	0.945652	0.929348
Glyma.18G150300	0.903986	0.947464	0.934783	0.952899	0.929348	0.947464	0.95471	0.922101	0.938406	0.931159	0.922101	0.943841	0.938406	0.934783	0.943841	0.934783	0.934783	0.923913	0.934783	0.922101	0.916667	0.934783	0.92029	0.929348	0.871377	0.929348	0.947464	0.927536	0.898551	0.931159	0.887681	0.929348	0.929348	0.929348	0.932971	0.929348	0.940217	0.911232	0.936594	0.943841	0.936594	0.936594	0.923913	0.929348	0.934783	0.855072	0.931159	0.914855	0.95471
Glyma.18G185400	0.936594	0.932971	0.938406	0.923913	0.923913	0.938406	0.925725	0.931159	0.938406	0.938406	0.927536	0.0471014	0.936594	0.936594	0.932971	0.931159	0.945652	0.938406	0.925725	0.947464	0.925725	0.918478	0.929348	0.931159	0.922101	0.914855	0.934783	0.806159	0.934783	0.923913	0.934783	0.940217	0.90942	0.876812	0.963768	0.932971	0.858696	0.947464	0.936594	0.936594	0.949275	0.943841	0.938406	0.934783	0.936594	0.929348	0.914855	0.931159	0.936594
Glyma.18G185500	0.918478	0.943841	0.92029	0.945652	0.947464	0.932971	0.916667	0.936594	0.92029	0.927536	0.929348	0.936594	0.0398551	0.893116	0.943841	0.922101	0.934783	0.940217	0.931159	0.927536	0.932971	0.880435	0.934783	0.949275	0.938406	0.940217	0.942029	0.875	0.942029	0.911232	0.905797	0.940217	0.925725	0.931159	0.92029	0.925725	0.880435	0.923913	0.922101	0.922101	0.922101	0.945652	0.932971	0.922101	0.932971	0.927536	0.92029	0.90942	0.929348
Glyma.18G205000	0.922101	0.942029	0.945652	0.916667	0.931159	0.936594	0.934783	0.932971	0.905797	0.893116	0.932971	0.903986	0.945652	0.914855	0.949275	0.92029	0.95471	0.884058	0.914855	0.911232	0.925725	0.949275	0.929348	0.927536	0.887681	0.92029	0.804348	0.931159	0.92029	0.925725	0.914855	0.922101	0.943841	0.938406	0.936594	0.932971	0.925725	0.932971	0.922101	0.949275	0.931159	0.934783	0.923913	0.911232	0.92029	0.936594	0.932971	0.916667	0.922101
Glyma.20G072500	0.92029	0.934783	0.929348	0.938406	0.940217	0.932971	0.938406	0.934783	0.923913	0.936594	0.947464	0.934783	0.95471	0.90942	0.92029	0.905797	0.947464	0.947464	0.931159	0.951087	0.849638	0.929348	0.929348	0.938406	0.923913	0.931159	0.929348	0.925725	0.929348	0.922101	0.927536	0.929348	0.925725	0.925725	0.940217	0.931159	0.936594	0.931159	0.925725	0.925725	0.940217	0.869565	0.932971	0.932971	0.925725	0.929348	0.922101	0.92029	0.940217
Glyma.U032400	0.931159	0.934783	0.931159	0.929348	0.956522	0.940217	0.931159	0.931159	0.945652	0.934783	0.922101	0.931159	0.914855	0.927536	0.940217	0.923913	0.940217	0.936594	0.936594	0.932971	0.932971	0.927536	0.940217	0.952899	0.943841	0.949275	0.95471	0.913043	0.92029	0.925725	0.92029	0.934783	0.922101	0.932971	0.942029	0.936594	0.916667	0.925725	0.92029	0.931159	0.932971	0.851449	0.923913	0.934783	0.931159	0.942029	0.932971	0.929348	0.931159
Glyma.12G205100	0.891304	0.943841	0.932971	0.951087	0.943841	0.931159	0.905797	0.931159	0.932971	0.931159	0.927536	0.923913	0.92029	0.916667	0.931159	0.958333	0.947464	0.940217	0.940217	0.880435	0.925725	0.932971	0.940217	0.942029	0.92029	0.916667	0.927536	0.925725	0.936594	0.929348	0.923913	0.929348	0.773551	0.913043	0.925725	0.92029	0.932971	0.931159	0.949275	0.929348	0.914855	0.942029	0.831522	0.916667	0.947464	0.947464	0.913043	0.918478	0.95471
[truncated: 10 more columns]

## Sheet: Caption
Table. Estimates of Evolutionary Divergence between Sequences
The number of amino acid differences per site from between sequences are shown. The analysis involved 123 amino acid sequences. All positions containing gaps and missing data were eliminated. There were a total of 731 positions in the final dataset. Evolutionary analyses were conducted in MEGA7 [1].
1. Kumar S., Stecher G., and Tamura K. (2016). MEGA7: Molecular Evolutionary Genetics Analysis version 7.0 for bigger datasets.Molecular Biology and Evolution 33:1870-1874.
Disclaimer: Although utmost care has been taken to ensure the correctness of the caption, the caption text is provided "as is" without any warranty of any kind. Authors advise the user to carefully check the caption prior to its use for any purpose and report any errors or problems to the authors immediately (www.megasoftware.net). In no event shall the authors and their employers be liable for a…
