# Supplementary material for: Duplication and diversification of lectin receptor-like kinases (LecRLK) genes in soybean
Source: Sci Rep. 2018 Apr 12;8:5861. doi: 10.1038/s41598-018-24266-6 (PMC5897391; doi:10.1038/s41598-018-24266-6)
Supplement: Supplementary file 4 — Dataset 4 [file 41598_2018_24266_MOESM4_ESM.xlsx]

## Sheet: Supplemental-B123.coexpress
Supplemental Table S3 Co-expression gene pairs
gene1	gene2	correlation_coefficient	pvalue	p.adjust
Glyma.04G139100	Glyma.07G108200	0.733359	1.38224e-13	1.03709e-09
Glyma.06G261900	Glyma.07G108200	0.051068	7.34783e-12	5.51308e-08
Glyma.06G261900	Glyma.04G139100	0.464238	3.36542e-11	2.52508e-07
Glyma.15G221800	Glyma.03G079500	0.841625	7.53539e-11	5.6538e-07
Glyma.06G258500	Glyma.03G079500	0.883333	5.47381e-09	4.107e-05
Glyma.06G261800	Glyma.06G258500	0.666667	5.89153e-09	4.42042e-05
Glyma.06G258500	Glyma.15G221800	0.821822	8.00695e-09	6.00761e-05
Glyma.15G258400	Glyma.07G108200	0.828459	2.37642e-08	0.000178303
Glyma.04G139100	Glyma.15G258400	0.63901	3.03945e-08	0.00022805
Glyma.06G261800	Glyma.06G110700	0.616667	3.17672e-08	0.000238349
Glyma.08G307400	Glyma.13G166900	0.766667	3.37447e-08	0.000253187
Glyma.03G054900	Glyma.08G352100	0.916667	3.46198e-08	0.000259753
Glyma.12G198100	Glyma.13G303800	0.95	3.97517e-08	0.000298257
Glyma.12G145400	Glyma.04G042400	0.979088	4.55044e-08	0.000341419
Glyma.04G139100	Glyma.13G248900	0.730297	5.94594e-08	0.000446124
Glyma.13G248700	Glyma.07G108200	0.252101	6.14413e-08	0.000460994
Glyma.13G248900	Glyma.07G108200	0.644357	8.33454e-08	0.000625341
Glyma.06G258500	Glyma.06G110700	0.916667	8.69811e-08	0.000652619
Glyma.04G139100	Glyma.13G248700	0.27501	1.03129e-07	0.000773777
Glyma.06G256400	Glyma.06G110700	0.883333	1.06948e-07	0.000802433
Glyma.08G307300	Glyma.08G355000	0.627209	1.10895e-07	0.000832042
Glyma.06G262700	Glyma.13G248700	0.652725	1.30272e-07	0.000977433
Glyma.09G099100	Glyma.08G355200	0.933333	1.32238e-07	0.000992181
Glyma.06G261900	Glyma.13G248900	0.542451	1.68465e-07	0.001264
Glyma.09G099200	Glyma.15G221800	0.663399	1.73881e-07	0.00130463
Glyma.03G054900	Glyma.08G307400	0.85	1.78962e-07	0.00134275
Glyma.07G108200	Glyma.03G003000	0.410045	1.9961e-07	0.00149767
Glyma.06G261800	Glyma.03G079500	0.7	2.01942e-07	0.00151517
Glyma.03G079500	Glyma.06G110700	0.933333	2.04679e-07	0.00153571
Glyma.06G261800	Glyma.15G221800	0.821822	2.09031e-07	0.00156836
Glyma.03G090500	Glyma.03G090200	0.966667	2.10822e-07	0.0015818
Glyma.06G261900	Glyma.03G003000	0.254274	2.14425e-07	0.00160883
Glyma.12G142400	Glyma.11G036700	0.602516	2.79661e-07	0.00209829
Glyma.06G258900	Glyma.12G143000	0.95	3.16987e-07	0.00237835
Glyma.04G139100	Glyma.03G003000	0.365148	3.2905e-07	0.00246886
Glyma.06G256400	Glyma.11G036700	0.577411	3.87761e-07	0.00290937
Glyma.08G352100	Glyma.08G307400	0.933333	4.03116e-07	0.00302458
Glyma.09G099200	Glyma.03G079500	0.716667	4.26442e-07	0.00319959
Glyma.06G257700	Glyma.16G157400	0.983333	4.59523e-07	0.0034478
Glyma.16G157400	Glyma.08G355200	0.933333	4.63384e-07	0.00347677
Glyma.15G221800	Glyma.06G110700	0.841625	4.84175e-07	0.00363276
Glyma.13G248900	Glyma.03G003000	0.333333	5.00685e-07	0.00375664
Glyma.06G258500	Glyma.09G099200	0.7	5.45641e-07	0.00409394
Glyma.06G262700	Glyma.15G258400	0.716667	5.5807e-07	0.0041872
Glyma.12G142400	Glyma.06G256400	0.616667	5.7565e-07	0.0043191
Glyma.15G258400	Glyma.03G003000	0.483333	5.77716e-07	0.00433461
Glyma.12G142400	Glyma.06G110700	0.766667	5.8026e-07	0.00435369
Glyma.06G262700	Glyma.07G108200	0.661094	5.99357e-07	0.00449697
Glyma.13G248700	Glyma.15G258400	0.24268	6.33646e-07	0.00475424
Glyma.06G256400	Glyma.08G352300	0.870301	6.39951e-07	0.00480155
Glyma.06G262700	Glyma.04G139100	0.63901	6.43244e-07	0.00482626
Glyma.12G142400	Glyma.03G079500	0.7	7.37774e-07	0.00553551
Glyma.13G248900	Glyma.15G258400	0.483333	7.83704e-07	0.00588013
Glyma.12G143900	Glyma.13G248900	0.633333	8.99101e-07	0.00674595
Glyma.13G303800	Glyma.13G166900	0.85	9.45806e-07	0.00709638
Glyma.08G352300	Glyma.06G110700	0.995825	9.48079e-07	0.00711344
Glyma.12G142400	Glyma.15G221800	0.772315	1.1188e-06	0.00839434
